# Supplementary material for: The co-delivery of Programmed Death 1 ligands enhances and prolongs rAAV-mediated gene expression in pre-immunized mice
Source: Gene Ther. 2026 Jan 9;33(2):127–37. doi: 10.1038/s41434-025-00588-9 (PMC13056579; doi:10.1038/s41434-025-00588-9)
Supplement: Supplementary file 2 — Supplementary Table 2 [file 41434_2025_588_MOESM2_ESM.xlsx]

## Sheet: Taul1
	Supplementary Table 2. Fold changes in muSEAP secretion into mouse serum.
		Mean	SD	N	Fold change from WPGT 0	Fold change relative to control	Fold change from WPGT 0 relative to control	Mean	SD	N	Fold change from WPGT 0	Fold change relative to control	Fold change from WPGT 0 relative to control	Mean	SD	N	Fold change from WPGT 0	Fold change relative to control	Fold change from WPGT 0 relative to control	Mean	SD	N	Fold change from WPGT 0	Fold change relative to control	Fold change from WPGT 0 relative to control
	WPGT	5 WPGT study, PI mice
		muSEAP-PD-L1						muSEAP-PD-L2						muSEAP						PBS
	-2	3348.42	2875.3	12		1.55804		2382.55	1007.84	8		1.10861		2149.12	866.541	8		1		2658.75	1339.8	4		1.23713
	0	2308.75	1435.95	12	1	0.843456		2651.38	1299.02	8	1	0.968627		2737.25	268.17	4	1	1		2558.25	546.319	4	1	0.934606
	1	7769.42	3317.54	12	3.3652	0.946451	1.12211	11223.5	6367.84	8	4.23309	1.36722	1.4115	8209	6887.6	8	2.999	1	1	2547.9	3035.85	4	0.995954	0.310379	0.332096
	3	29613.3	19380.7	12	12.8266	3.86534	4.58274	17067.1	10440	8	6.43708	2.22772	2.29987	7661.25	4226.01	8	2.79889	1	1	3961.5	1226.07	4	1.54852	0.517083	0.553263
	5	76877.4	100680	12	33.2983	4.98464	5.90978	42267.2	23778.3	8	15.9416	2.74056	2.82932	15422.9	11835.6	8	5.63444	1	1	5047	1174.98	4	1.97283	0.327241	0.350138
	WPGT	5 WPGT study, naïve mice
		muSEAP-PD-L1						muSEAP-PD-L2						muSEAP						PBS
	0	1816.15	957.57	8	1	0.472141		3480.88	1118.13	8	1	0.904917		3846.62	2041.27	8	1	1		3186	1782.36	3	1	0.828259
	1	417783	206499	6	230.038	7.50987	15.906	347562	130918	8	99.8492	6.24761	6.90408	55631.2	18923.1	8	14.4624	1	1	3147.5	973.401	4	0.987916	0.0565779	0.0683095
	3	466675	190558	8	256.958	0.75497	1.59903	1.22714e+06	367588	8	352.537	1.98522	2.19381	618138	202770	8	160.696	1	1	6542	3162.65	4	2.05336	0.0105834	0.0127779
	5	349612	204820	8	192.502	0.225306	0.4772	1.69334e+06	1.25526e+06	8	486.469	1.09126	1.20592	1551725	1.63195e+06	8	403.399	1	1	3944.25	1171.13	4	1.23799	0.00254185	0.00306891
	WPGT	12 WPGT study, PI mice
		muSEAP-PD-L1						muSEAP-PD-L2						muSEAP						PBS
	-2	3885.41	1780.57	12		0.865668		2900.83	1109.52	12		0.646305		4488.33	1993.48	12		1		4961.5	1230.31	4		1.10542
	0	2911.5	1258.43	12	1	0.798965		4046.5	1841.29	12	1	1.11043		3644.09	1943	12	1	1		6681.5	5977.21	4	1	1.83352
	2	19320.2	19453.2	12	6.63581	1.18997	1.48939	15780.2	9800.34	12	3.89971	0.971935	0.875279	16235.8	4961.66	12	4.45539	1	1	14792.5	1432.44	4	2.21395	0.911102	0.496915
	4	45163.4	54967	12	15.5121	1.71809	2.1504	24855.2	16972.7	12	6.14239	0.945531	0.851501	26287	9022.35	12	7.21359	1	1	19977.5	6436.16	4	2.98997	0.759976	0.414491
	6	45652.1	34918.6	12	15.6799	1.91042	2.39112	34739	21441.8	12	8.58495	1.45373	1.30917	23896.4	15345.5	12	6.55758	1	1	20027.5	1129.67	4	2.99746	0.838097	0.457098
	8	50470.8	56687.1	12	17.335	1.96391	2.45807	27915.5	17331.1	12	6.89868	1.08624	0.978219	25699.2	9629.95	12	7.05228	1	1	21682.5	3622.8	4	3.24515	0.843704	0.460157
	10	65166.7	62672.2	12	22.3825	2.05968	2.57794	53396.7	32796.1	12	13.1958	1.68768	1.51984	31639.2	6612.41	12	8.68232	1	1	18835	2793.07	2	2.81898	0.595306	0.32468
	12	91375.8	103159	12	31.3845	2.70716	3.38834	58545.8	39170.9	12	14.4683	1.73452	1.56203	33753.3	26434.7	12	9.26248	1	1	7634.75	2954.31	4	1.14267	0.226192	0.123365
	WPGT	12 WPGT study, naïve mice
		muSEAP-PD-L1						muSEAP-PD-L2						muSEAP						PBS
	0	3739.92	2060.99	12	1	0.894806		4517.25	1807.54	12	1	1.08079		4179.58	1308.56	12	1	1		4668	1578.83	4	1	1.11686
	2	2.09345e+06	2.02577e+06	12	559.758	2.04785	2.28859	2769750	899653	12	613.15	2.70942	2.50689	1.02227e+06	305453	12	244.586	1	1	6558	2637.47	4	1.40488	0.00641516	0.00574393
	4	2.64572e+06	3.13826e+06	12	707.427	1.00712	1.12552	4.64227e+06	2.17995e+06	12	1027.68	1.76714	1.63504	2627000	691749	12	628.532	1	1	20950	2813.69	4	4.488	0.00797488	0.00714046
	6	2.25248e+06	2.40778e+06	12	602.281	0.941823	1.05254	4.01692e+06	1.76891e+06	12	889.239	1.67958	1.55403	2.39162e+06	1.35081e+06	12	572.215	1	1	16495	1030.87	4	3.53363	0.006897	0.00617536
	8	2.12136e+06	1.87937e+06	12	567.221	0.668847	0.747477	3.98642e+06	1.78458e+06	12	882.488	1.25688	1.16293	3.17167e+06	1.44415e+06	12	758.848	1	1	23065	4791.51	4	4.94109	0.0072722	0.00651131
	10	5533250	1.95371e+06	12	1479.51	1.39093	1.55445	3.79867e+06	1.61928e+06	12	840.925	0.954899	0.88352	3.97808e+06	2.44554e+06	12	951.789	1	1	30077.5	24178	4	6.44334	0.0075608	0.00676971
	12	4.82572e+06	4.34856e+06	12	1290.33	0.534612	0.597461	8780250	5.43243e+06	12	1943.72	0.97271	0.9	9.02658e+06	5.41751e+06	12	2159.68	1	1	9977.25	3850.56	4	2.13737	0.00110532	0.000989668
